# Supplementary material for: Investigation of anti-nociceptive, anti-inflammatory potential and ADMET studies of pure compounds isolated from Isodon rugosus Wall. ex Benth
Source: Front Pharmacol. 2024 Feb 13;15:1328128. doi: 10.3389/fphar.2024.1328128 (PMC10897015; doi:10.3389/fphar.2024.1328128)
Supplement: Supplementary file 2 [file Table3.XLSX]

## Sheet: Sheet1
				Paw	percent	Paw	percent	Paw	percent	Paw	percent	Paw	percent
				edema	inhibition	edema	inhibition	edema	inhibition	edema	inhibition	edema	inhibition
				1		2		3		4		5
		Vehicle		0.766		0.739		0.751		0.763		0.731
		Aspirin	1	0.365	52.35	0.31	58.06	0.311	58.59	0.297	61.07	0.34	53.49
			2	0.369	51.83	0.32	56.7	0.322	57.12	0.301	60.88	0.298	59.23
			3	0.373	51.3	0.34	53.99	0.341	54.59	0.312	59.11	0.289	60.55
			4	0.362	52.34	0.302	59.13	0.304	59.52	0.275	63.3	0.298	59.25
			5	0.375	51.04	0.349	52.65	0.322	56.85	0.301	60.42	0.322	55.95
		Mean			51.772		56.106		57.334		60.956		57.694
		Comp 1	1	0.38	50.39	0.34	53.99	0.342	54.46	0.33	56.75	0.335	54.17
			2	0.391	48.96	0.35	52.64	0.335	55.39	0.315	58.72	0.32	56.22
			3	0.401	47.65	0.329	55.48	0.349	53.53	0.335	56.09	0.36	50.75
			4	0.405	47.13	0.354	52.1	0.355	52.73	0.345	54.78	0.338	53.76
			5	0.413	46.08	0.326	55.89	0.346	53.93	0.35	54.13	0.362	50.48
		Mean			48.042		54.02		54.008		56.094		53.076
		Comp 2	1	0.44	42.03	0.454	38.57	0.45	40.08	0.518	32.11	0.512	29.96
			2	0.47	38.64	0.461	37.62	0.462	38.48	0.525	31.19	0.517	29.27
			3	0.488	36.29	0.471	36.26	0.46	38.75	0.52	31.85	0.51	30.23
			4	0.521	31.91	0.45	39.35	0.445	40.75	0.514	32.63	0.525	28.18
			5	0.5	34.73	0.457	35.45	0.449	40.334	0.482	36.83	0.522	28.59
					36.72		37.45		39.6788		32.922		29.246
