# Supplementary material for: Investigation of anti-nociceptive, anti-inflammatory potential and ADMET studies of pure compounds isolated from Isodon rugosus Wall. ex Benth
Source: Front Pharmacol. 2024 Feb 13;15:1328128. doi: 10.3389/fphar.2024.1328128 (PMC10897015; doi:10.3389/fphar.2024.1328128)
Supplement: Supplementary file 3 [file Table2.XLS]

## Sheet: Sheet1
		Acetic acid indiced writhing test
		Negative control group					Comp 1						Comp 2
						10mg	20mg	25mg	50mg			10mg	20mg	25mg	50mg
		1	61.09			60	50.1	45.64	22.1			59.2	55.1	49.8	41.02
		2	62			58.9	48.2	46.56	23.29			60.82	54.26	50.8	43.67
		3	60.4			55.1	49.71	47.8	24.51			60.05	56.7	49.1	40.12
	Mean		61.1633			58	49.3367	46.6667	23.3			60.0233	55.3533	49.9	41.6033
	SEM		0.463347			1.48441	0.579394	0.625833	0.695745			0.467857	0.715687	0.493303	1.06553
						Positive Control
						10mg
						16.1
						17.8
						15.6
					Mean	16.5
					SEM	0.665852
