# Supplementary material for: Investigation of anti-nociceptive, anti-inflammatory potential and ADMET studies of pure compounds isolated from Isodon rugosus Wall. ex Benth
Source: Front Pharmacol. 2024 Feb 13;15:1328128. doi: 10.3389/fphar.2024.1328128 (PMC10897015; doi:10.3389/fphar.2024.1328128)
Supplement: Supplementary file 13 [file Table6.XLSX]

## Sheet: Sheet1
	Hot plate analysis
	Negative Control Group			15 minutes		30 Minutes		45 Minutes		60 minutes		90 minutes
				1.88		3.77		3.11		3.01		2.42
				2.92		2.37		3.91		3.45		2.68
				2.41		3.7		3.7		4.26		3.81
				2.40333		3.28		3.57333		3.57333		2.97
				0.300249		0.455462		0.239474		0.366086		0.426666
	Compound 1			6.2		4.43		6.87		5.1		4.1
				4.27		5.1		5.78		5.99		4.82
				5.81		6.1		7.3		6.59		5.34
				5.42667		5.21		6.65		5.89333		4.75333
				0.589207		0.485229		0.452377		0.432846		0.359516
	Compound 2			2.32		3.19		4.32		3.2		3.1
				1.9		3.88		3.32		2.9		2.75
				3.49		3.2		3.1		4.02		3.61
				2.57		3.42333		3.58		3.37333		3.15333
				0.475724		0.228358		0.375422		0.33474		0.249696
	Clonidine			9.26		9.56		10.6		8.2		8.4
				10.12		8.88		9.32		10.01		10.26
				10.98		10.88		10.99		7.59		9.3
				10.12		9.77333		10.3033		8.6		9.32
				0.496536		0.587138		0.504407		0.72668		0.537045
	Clonidine + Yohimbine			2.7		3.1		3.1		3.9		3.2
				3.26		4.46		3.99		4.31		4.51
				2.9		3.4		4.41		5.2		3.91
				2.95333		3.65333		3.83333		4.47		3.87333
				0.163848		0.412538		0.386204		0.383721		0.37862
	Compound-I + Yohimbine			4.2		4.06		4.2		3.21		3.35
				2.73		3.89		5.67		3.34		2.48
				3.9		5.02		4.78		4.02		4.26
				3.61		4.32333		4.88333		3.52333		3.36333
				0.448455		0.351784		0.427499		0.25116		0.5139
