# Supplementary material for: Investigation of anti-nociceptive, anti-inflammatory potential and ADMET studies of pure compounds isolated from Isodon rugosus Wall. ex Benth
Source: Front Pharmacol. 2024 Feb 13;15:1328128. doi: 10.3389/fphar.2024.1328128 (PMC10897015; doi:10.3389/fphar.2024.1328128)
Supplement: Supplementary file 15 [file Table4.XLSX]

## Sheet: Sheet1
	formalin induced pain
				0-5 minutes			15-30 minutes
	Negative Control			55.79			76.96
				55.88			80.9
				58.24			78.49
				56.6367			78.7833
				0.654921			0.936384
	Morphine			9.8			6.8
				7.02			5.78
				8.68			7.92
				8.5			6.83333
				0.659379			0.504601
	Mor + Nal			51.1			69.76
				52.08			65.83
				53.81			66.9
				52.33			67.4967
				0.646875			0.95783
	Comp 1			16.3			27.57
				17.41			28.5
				18.2			29.36
				17.3033			28.4767
				0.44996			0.422027
	Comp 2			51.46			66.34
				50.12			68.12
				53.09			69.02
				51.5567			67.8267
				0.701168			0.642952
	Comp 1 + Nal			40.99			53.02
				44.76			50.56
				44.31			50.01
				43.3533			51.1967
				0.970668			0.755599
