# Supplementary material for: Investigation of anti-nociceptive, anti-inflammatory potential and ADMET studies of pure compounds isolated from Isodon rugosus Wall. ex Benth
Source: Front Pharmacol. 2024 Feb 13;15:1328128. doi: 10.3389/fphar.2024.1328128 (PMC10897015; doi:10.3389/fphar.2024.1328128)
Supplement: Supplementary file 16 [file Table7.XLS]

## Sheet: Sheet1
Absorbance of Control = 0.745 nm					0.745
Absorbance of Comp 1			1	2	3									1	2	3
		1000	0.185	0.158	0.172					Absorbacne of Standard			1000	0.03	0.042	0.038
		500	0.207	0.205	0.221								500	0.075	0.073	0.07
		250	0.255	0.261	0.24								250	0.101	0.102	0.106
		125	0.275	0.269	0.291								125	0.145	0.13	0.14
		62.5	0.285	0.312	0.31								62.5	0.163	0.161	169
Percent Inhibition of Comp 1							Mean	SEM		Percent Inhibition of Standard				1	2	3		Mean	SEM
		1000	75.17	78.79	76.91		76.9567	1.0453					1000	95.97	94.36	94.9		95.0767	0.473101
		500	72.21	72.48	70.34		71.6767	0.672883					500	89.93	90.2	90.6		90.2433	0.194628
		250	65.77	64.97	67.79		66.1767	0.839098					250	86.44	86.31	85.77		86.1733	0.205135
		125	63.09	63.89	60.94		62.64	0.88084					125	80.54	82.55	81.21		81.4333	0.590902
		62.5	61.74	58.12	58.39		59.4167	1.16431					62.5	78.12	78.39	77.32		77.9433	0.321274
Absorbance of Comp 2			1	2	3
		1000	0.246	0.244	0.249
		500	0.29	0.282	0.273
		250	0.32	0.325	0.322
		125	0.35	0.365	0.377
		62.5	0.394	0.399	0.401
Percent Inhibition of Comp 2							Mean	SEM
		1000	41.48	41.75	41.08		41.4367	0.194628
		500	35.57	36.65	37.86		36.6933	0.66144
		250	31.55	30.88	31.28		31.2367	0.194628
		125	27.52	25.51	23.9		25.6433	1.04716
		62.5	21.61	20.94	20.67		21.0733	0.279432
