# Supplementary material for: Investigation of anti-nociceptive, anti-inflammatory potential and ADMET studies of pure compounds isolated from Isodon rugosus Wall. ex Benth
Source: Front Pharmacol. 2024 Feb 13;15:1328128. doi: 10.3389/fphar.2024.1328128 (PMC10897015; doi:10.3389/fphar.2024.1328128)
Supplement: Supplementary file 17 [file Table8.XLS]

## Sheet: Sheet1
Absorbance of Control = 0.731 nm
Absorbance of Comp 1			1	2	3						Absorbance of Comp 2			1	2	3
		1000	0.202	0.193	0.205								1000	0.331	0.365	0.335
		500	0.231	0.234	0.227								500	0.401	0.397	0.405
		250	0.272	0.269	0.281								250	0.425	0.455	0.45
		125	0.301	0.3	0.304								125	0.47	0.46	0.456
		62.5	0.352	0.351	0.35								62.5	0.495	0.501	0.499
Percent Inhibition of Comp 1							Mean	SEM
		1000	72.37	73.56	71.96		72.63	0.47984			Percent Inhibition of Comp 2			1	2	3		Mean	SEM
		500	68.4	67.99	68.94		68.4433	0.275104					1000	54.72	50.07	54.17		52.9867	1.46699
		250	62.79	63.2	61.56		62.5167	0.492773					500	45.14	45.69	44.6		45.1433	0.31467
		125	58.82	58.96	58.41		58.73	0.16503					250	41.86	40.49	41.18		41.1767	0.3955
		62.5	51.85	51.98	52.12		51.9833	0.0779624					125	35.7	37.07	37.62		36.7967	0.570874
													62.5	32.28	31.46	31.74		31.8267	0.240654
Absorbance of Standard			1	2	3
		1000	0.021	0.025	0.017
		500	0.05	0.055	0.062
		250	0.063	0.067	0.074
		125	0.073	0.077	0.095
		62.5	0.099	0.105	0.11
Percent Inhibition of standard drug							Mean	SEM
		1000	97.13	96.58	97.67		97.1267	0.31467
		500	93.16	92.48	91.52		92.3867	0.475736
		250	91.38	90.83	89.88		90.6967	0.438127
		125	90.01	89.47	87		88.8267	0.926568
		62.5	86.46	85.63	84.95		85.68	0.436629
