# Supplementary material for: Investigation of anti-nociceptive, anti-inflammatory potential and ADMET studies of pure compounds isolated from Isodon rugosus Wall. ex Benth
Source: Front Pharmacol. 2024 Feb 13;15:1328128. doi: 10.3389/fphar.2024.1328128 (PMC10897015; doi:10.3389/fphar.2024.1328128)
Supplement: Supplementary file 20 [file Table5.XLSX]

## Sheet: Sheet1
	Reaction time on hot plate + opioid receptors evaluation
				15		30		45		60		90
	Negative Control
				2.79		4.35		2.7		2.01		2.25
				3.82		3.98		2.5		3.2		2.69
				4.55		4.78		3.65		3.59		3.15
			Mean	3.72		4.37		2.95		2.93333		2.69667
			SEM	0.416852		0.188744		0.289644		0.388007		0.212156
	Morphine			10.21		9.8		8.98		8.52		5.49
				11.15		10.46		9.71		9.7		7.34
				12.12		11.13		10.51		10.98		9.24
				11.16		10.4633		9.73333		9.73333		7.35667
				0.450223		0.313496		0.360761		0.580004		0.883936
	Morphine + Nal			4.68		5.9		3.92		3.1		2.1
				4.18		5.2		3.44		2.7		2.8
				5.43		6.78		4.53		4.99		3.8
				4.76333		5.96		3.96333		3.59667		2.9
				0.296594		0.373225		0.257531		0.576603		0.40278
	Comp-1			8.02		7.19		6.4		8.1		6.12
				7.34		7.2		7.3		9.57		7.38
				9.3		7.18		6.26		7.46		8.02
				8.22		7.19		6.65333		8.37667		7.17333
				0.46915		0.00471418		0.266063		0.510011		0.455726
	Comp-2			3.02		4.1		3.12		2.3		2.06
				3.9		4.17		2.58		3.55		2.49
				4.6		5.3		4.1		3.7		3.99
				3.84		4.52333		3.26667		3.18333		2.84667
				0.373225		0.317511		0.363247		0.362359		0.477655
	Comp-1 + Nal			4.3		5.66		4.48		3.4		3.5
				5.56		6.11		3.23		3.99		4.34
				5.78		6.9		5.45		4.51		4.77
				5.21333		6.22333		4.38667		3.96667		4.20333
				0.376466		0.295919		0.52466		0.261811		0.304506
